# Supplementary material for: Characterization of Genomic Diversity among Carbapenem-Resistant Escherichia coli Clinical Isolates and Antibacterial Efficacy of Silver Nanoparticles from Pakistan
Source: Microorganisms. 2022 Nov 17;10(11):2283. doi: 10.3390/microorganisms10112283 (PMC9699514; doi:10.3390/microorganisms10112283)
Supplement: Supplementary file 1 [file microorganisms-10-02283-s001.zip]

Archive with 1 entries (1 files):
- microorganisms-2001494-supplementary.pdf
